# Supplementary material for: The Effects of Light Spectrum and Intensity, Seeding Density, and Fertilization on Biomass, Morphology, and Resource Use Efficiency in Three Species of Brassicaceae Microgreens
Source: Plants (Basel). 2024 Jan 1;13(1):124. doi: 10.3390/plants13010124 (PMC10780592; doi:10.3390/plants13010124)
Supplement: Supplementary file 1 [file plants-13-00124-s001.zip]

Archive with 1 entries (1 files):
- plants-2777913-supplementary.pdf
